# Supplementary material for: Retrospective investigation of porcine circoviruses in cases of porcine dermatitis and nephropathy syndrome
Source: Vet Res. 2024 Nov 9;55:146. doi: 10.1186/s13567-024-01405-8 (PMC11549871; doi:10.1186/s13567-024-01405-8)
Supplement: Supplementary file 1 — Additional file 1. qPCR, R-ISH, C-ISH and IHC results per case. [file 13567_2024_1405_MOESM1_ESM.xlsx]

## Sheet: Hoja1
Additional file 1. qPCR, R-ISH, C-ISH and IHC results per case.
Case	Year	Code	PCV2 C-ISH/IHC Results	PCV-1 PCR Result	PCV-2 qPCR Result	PCV-2 qPCR (copies/mL)	PCV-3 qPCR Result	PCV-3 qPCR (copies/mL)	PCV-4 PCR	R-ISH PCV-2 score (lymphoid tissue)	R-ISH PCV-2 score (kidney)	R-ISH PCV-3 score (lymphoid tissue)	R-ISH PCV-3 score (kidney)
3022	2000	B-03022-00	-	-	BQL	5000	+	20273.8	-	0	2	1	0
639	2005	N-00639-05	-	-	+	12631.4	-		-	0	1	NP	NP
1626	2004	B-01626-04	-	-	+	145410	+	1926.68	-	1	2	1	0
2188	2002	B-02188-02	-	-	BQL	5000	BQL	500	-	1	2	0	0
479	2007	B-00479-07	-	-	+	406442	BQL	500	-	1	0	1	0
3325	2002	B-03325-02	-	-	BQL	5000	-		-	1	1	NP	NP
645	2005	N-00645-05	-	-	+	2.35509e+06	-		-	1	3	NP	NP
3119	2001	B-03119-01	+	-	BQL	5000	BQL	500	-	1	2	1	0
2433	2001	B-02433-01	+	-	+	5.29516e+06	BQL	500	-	1	2	NP	NP
543	2003	B-00543-03	+	-	BQL	5000	-		-	1	1	NP	NP
547	2008	B-00547-08	+	-	+	205271	-		-	1	3	NP	NP
1533	2009	B-01533-09	+	-	+	375281	-		-	1	0	NP	NP
9	2006	N-00009-06	+	-	+	461357	-		-	1	0	NP	NP
513	2002	N-00513-02	+	-	+	4.22081e+06	+	30809.7	-	2	0	1	0
1549	2004	B-01549-04	+	-	+	59977.6	+	8200.22	-	2	1	1	1
822	1997	N-00822-97	+	-	+	9.53304e+06	BQL	500	-	2	2	1	0
1315	2002	B-01315-02	+	-	+	84094.9	BQL	500	-	2	2	NP	NP
2100	1998	B-02100-98	+	-	+	1.04999e+06	BQL	500	-	2	2	NP	NP
2200	1998	B-02200-98	+	-	+	22417.7	-		-	2	1	NP	NP
1189	2005	B-01189-05	+	-	+	99050	-		-	2	2	NP	NP
605	2004	N-00605-04	+	-	+	2.02284e+06	-		-	2	2	NP	NP
586	2001	N-00586-01	+	-	+	3.75787e+06	BQL	500	-	3	3	1	0
3373	2001	B-03373-01	+	-	+	1.02428e+06	-		-	3	2	NP	NP
336	2018	B-00336-18	+	-	+	3.381e+06	-		-	3	2	NP	NP
1127	1999	B-01127-99	+	-	+	9.48891e+08	-		-	3	3	NP	NP
1147	1998	B-01147-98	+	-	BQL	5000	BQL	500	-	NP	NP	NP	NP
1161	1998	B-01161-98	+	-	BQL	5000	BQL	500	-	NP	NP	NP	NP
2661	2001	B-02661-01	-	-	BQL	5000	BQL	500	-	NP	NP	NP	NP
2852	2003	B-02852-03	-	-	BQL	5000	BQL	500	-	NP	NP	NP	NP
1889	2003	B-01889-03	+	-	+	16867.3	BQL	500	-	NP	NP	NP	NP
2265	1998	B-02265-98	+	-	+	30815.8	BQL	500	-	NP	NP	NP	NP
2094	2003	B-02094-03	+	-	+	35224.8	BQL	500	-	NP	NP	NP	NP
3118	2004	B-03118-04	-	-	+	53271.1	BQL	500	-	NP	NP	NP	NP
1479	2002	B-01479-02	-	-	+	74265.8	BQL	500	-	NP	NP	NP	NP
30	2009	B-00030-09	+	-	+	88975.5	BQL	500	-	NP	NP	NP	NP
2017	2003	B-02017-03	+	-	+	104112	BQL	500	-	NP	NP	NP	NP
921	2009	B-00921-09	+	-	+	122446	BQL	500	-	NP	NP	NP	NP
1509	2001	B-01509-01	-	-	+	126287	BQL	500	-	NP	NP	NP	NP
2489	2001	B-02489-01	+	-	+	129632	BQL	500	-	NP	NP	NP	NP
856	2001	B-00856-01	+	-	+	140229	BQL	500	-	NP	NP	NP	NP
3284	2004	B-03284-04	-	-	+	204552	BQL	500	-	NP	NP	NP	NP
759	1998	B-00759-98	+	-	+	2.21284e+06	BQL	500	-	NP	NP	NP	NP
1559	2001	B-01559-01	+	-	+	5.53166e+06	BQL	500	-	NP	NP	NP	NP
3124	2000	B-03124-00	+	-	BQL	5000	-		-	NP	NP	NP	NP
3021	2000	B-03021-00	+	-	BQL	5000	-		-	NP	NP	NP	NP
50	2002	B-00050-02	-	-	BQL	5000	-		-	NP	NP	NP	NP
563	2003	B-00563-03	-	-	BQL	5000	-		-	NP	NP	NP	NP
2305	2003	B-02305-03	+	-	BQL	5000	-		-	NP	NP	NP	NP
542	2003	B-00542-03	+	-	BQL	5000	-		-	NP	NP	NP	NP
3318	2004	B-03318-04	-	-	BQL	5000	-		-	NP	NP	NP	NP
2691	2004	B-02691-04	-	-	BQL	5000	-		-	NP	NP	NP	NP
1575	2008	B-01575-08	-	-	BQL	5000	-		-	NP	NP	NP	NP
758	2010	B-00758-10	-	-	BQL	5000	-		-	NP	NP	NP	NP
365	2012	B-00365-12	-	-	BQL	5000	-		-	NP	NP	NP	NP
121	2015	B-00121-15	-	-	BQL	5000	-		-	NP	NP	NP	NP
40	2020	B-00040-20	+	-	BQL	5000	-		-	NP	NP	NP	NP
985	1999	B-00985-99	+	-	+	10281.1	-		-	NP	NP	NP	NP
920	2009	B-00920-09	+	-	+	12237.5	-		-	NP	NP	NP	NP
1139	2006	B-01139-06	+	-	+	17984.4	-		-	NP	NP	NP	NP
545	2008	B-00545-08	-	-	+	20652.1	-		-	NP	NP	NP	NP
71	2013	B-00071-13	-	-	+	23477.9	-		-	NP	NP	NP	NP
587	2005	B-00587-05	-	-	+	23491.5	-		-	NP	NP	NP	NP
10	2006	N-00010-06	-	-	+	24546	-		-	NP	NP	NP	NP
865	2018	B-00865-18	-	-	+	28796.3	-		-	NP	NP	NP	NP
922	2009	B-00922-09	+	-	+	41785.1	-		-	NP	NP	NP	NP
1556	2001	B-01556-01	+	-	+	45195.9	-		-	NP	NP	NP	NP
828	2004	B-00828-04	-	-	+	47866.6	-		-	NP	NP	NP	NP
326	2011	B-00326-11	-	-	+	48120.6	-		-	NP	NP	NP	NP
2099	1998	B-02099-98	+	-	+	49285.7	-		-	NP	NP	NP	NP
2831	2003	B-02831-03	+	-	+	68572.1	-		-	NP	NP	NP	NP
1125	1999	B-01125-99	+	-	+	73044.7	-		-	NP	NP	NP	NP
693	2003	N-00693-03	+	-	+	80590.9	-		-	NP	NP	NP	NP
2247	2003	B-02247-03	-	-	+	81288.4	-		-	NP	NP	NP	NP
521	2014	B-00521-14	+	-	+	90838.7	-		-	NP	NP	NP	NP
1495	2001	B-01495-01	+	-	+	101762	-		-	NP	NP	NP	NP
1755	2005	B-01755-05	+	-	+	116621	-		-	NP	NP	NP	NP
680	2004	B-00680-04	-	-	+	121643	-		-	NP	NP	NP	NP
91	2008	B-00091-08	-	-	+	129425	-		-	NP	NP	NP	NP
606	2004	N-00606-04	+	-	+	129701	-		-	NP	NP	NP	NP
493	1998	B-00493-98	+	-	+	138169	-		-	NP	NP	NP	NP
867	2000	B-00867-00	+	-	+	163502	-		-	NP	NP	NP	NP
1037	2011	B-01037-11	-	-	+	179964	-		-	NP	NP	NP	NP
1	2006	B-00001-06	-	-	+	190578	-		-	NP	NP	NP	NP
953	2008	B-00953-08	+	-	+	211619	-		-	NP	NP	NP	NP
1846	2004	B-01846-04	+	-	+	213335	-		-	NP	NP	NP	NP
979	1999	N-00979-99	+	-	+	224076	-		-	NP	NP	NP	NP
2676	2002	B-02676-02	-	-	+	224309	-		-	NP	NP	NP	NP
3852	2001	B-03852-01	+	-	+	242603	-		-	NP	NP	NP	NP
3182	1999	B-03182-99	+	-	+	249951	-		-	NP	NP	NP	NP
909	2004	B-00909-04	+	-	+	250902	-		-	NP	NP	NP	NP
2858	2002	B-02858-02	-	-	+	262110	-		-	NP	NP	NP	NP
1104	2006	B-01104-06	+	-	+	291817	-		-	NP	NP	NP	NP
879	1998	B-00879-98	+	-	+	390225	-		-	NP	NP	NP	NP
3423	2001	B-03423-01	-	-	+	448962	-		-	NP	NP	NP	NP
2406	1998	B-02406-98	+	-	+	515948	-		-	NP	NP	NP	NP
644	2005	N-00644-05	-	-	+	587556	-		-	NP	NP	NP	NP
1421	2008	B-01421-08	-	-	+	832263	-		-	NP	NP	NP	NP
706	1998	N-00706-98	+	-	+	920769	-		-	NP	NP	NP	NP
980	1999	N-00980-99	-	-	+	962152	-		-	NP	NP	NP	NP
3566	1999	B-03566-99	+	-	+	1.32528e+06	-		-	NP	NP	NP	NP
638	2008	B-00638-08	+	-	+	1.44468e+06	-		-	NP	NP	NP	NP
1865	2002	B-01865-02	+	-	+	3.97894e+06	-		-	NP	NP	NP	NP
